# Supplementary material for: Association between Plasma Trace Element Concentrations in Early Pregnancy and Gestational Diabetes Mellitus in Shanghai, China
Source: Nutrients. 2022 Dec 27;15(1):115. doi: 10.3390/nu15010115 (PMC9824253; doi:10.3390/nu15010115)
Supplement: Supplementary file 1 [file nutrients-15-00115-s001.zip]

Archive with 11 entries (11 files):
- FigureS1.pdf
- FigureS10.pdf
- FigureS2.pdf
- FigureS3.pdf
- FigureS4.pdf
- FigureS5.pdf
- FigureS6.pdf
- FigureS7.pdf
- FigureS8.pdf
- FigureS9.pdf
- Supplementart Table1-2.pdf
